# Supplementary material for: Preliminary Data on SNP of Transplantation-Related Genes after Haploidentical Stem Cell Transplantation
Source: J Clin Med. 2024 Aug 9;13(16):4681. doi: 10.3390/jcm13164681 (PMC11354871; doi:10.3390/jcm13164681)
Supplement: Supplementary file 1 [file jcm-13-04681-s001.zip]

Archive with 8 entries (8 files):
- Supplementary Figures1-3-20240718.pdf
- Supplementary Table 1_20240718.pdf
- Supplementary Table 2_20240718.pdf
- Supplementary Table 3_20240718.pdf
- Supplementary Table 4_20240718.pdf
- Supplementary Table 5_20240718.pdf
- Supplementary Table 6_20240718.pdf
- Supplementary Table 7_20240718.pdf
